# Supplementary material for: Zn(II)-Based Mixed-Ligand-Bearing Coordination Polymers as Multi-Responsive Fluorescent Sensors for Detecting Dichromate, Iodide, Nitenpyram, and Imidacloprid
Source: Polymers (Basel). 2023 Jun 2;15(11):2570. doi: 10.3390/polym15112570 (PMC10255766; doi:10.3390/polym15112570)
Supplement: Supplementary file 1 [file polymers-15-02570-s001.zip]

Archive with 1 entries (1 files):
- polymers-2359483-supplementary.pdf
